# Supplementary material for: Integrating Metabolomics and Network Pharmacology to Explore the Mechanism of Xiao-Yao-San in the Treatment of Inflammatory Response in CUMS Mice
Source: Pharmaceuticals (Basel). 2023 Nov 14;16(11):1607. doi: 10.3390/ph16111607 (PMC10675308; doi:10.3390/ph16111607)
Supplement: Supplementary file 1 [file pharmaceuticals-16-01607-s001.zip]

Archive with 3 entries (3 files):
- Figure S1  Multivariate statistical analysis of metabolic characters of mouse splenic samples.pdf
- Table S1 Differential metabolite HMDB database corresponding target information.xlsx
- Table S2 Information on intersection targets.xlsx
